# Supplementary material for: Involvement of RSK1 activation in malformin-enhanced cellular fibrinolytic activity
Source: Sci Rep. 2018 Apr 3;8:5472. doi: 10.1038/s41598-018-23745-0 (PMC5882963; doi:10.1038/s41598-018-23745-0)
Supplement: Supplementary file 2 — Table S1 [file 41598_2018_23745_MOESM2_ESM.xlsx]

## Sheet: Table S1
Supplementary Table 1. Results of membrane-based antibody macroarray.
Target	Phosphorylation site	Raw spot pixel values						Mean spot pixel values		Standard deviation		Fold change (MA1/Control)	log2(Fold change)	P-value	-log10(P-value)
		Control			MA1			Control	MA1	Control	MA1
		1	2	3	1	2	3
Akt1	S473	11853	11447	20784	14614	13224	15262	14694.7	14366.7	5277.42	1041.27	0.977679	-0.0325673	0.920973	0.0357529
Akt2	S474	63559	58787	39986	88474	90669	22396	54110.7	67179.7	12462.9	38799.3	1.24152	0.312112	0.608177	0.21597
Akt3	S472	3754	5599	11877	7777	8709	9855	7076.67	8780.33	4258.33	1040.83	1.24074	0.311206	0.537748	0.269421
Akt pan	S473, S474, S472	2895	4819	7974	7548	5961	8723	5229.33	7410.67	2564.24	1386.11	1.41713	0.502976	0.264647	0.577333
CREB	S133	2309	3121	6502	4890	5841	6788	3977.33	5839.67	2223.8	949.001	1.46824	0.554085	0.253055	0.596785
ERK1	T202/Y204	4160	5243	3846	4125	3854	4422	4416.33	4133.67	732.927	284.099	0.935995	-0.095427	0.567139	0.24631
ERK2	T185/Y187	9070	10047	15505	9047	8057	6132	11540.7	7745.33	3467.79	1482.28	0.671134	-0.575327	0.156273	0.806115
GSK-3α/β	S21/S9	18989	17124	24217	19433	18432	19316	20110	19060.3	3676.97	547.288	0.947804	-0.0773397	0.650403	0.186818
GSK-3β	S9	89443	90463	88562	95108	77619	52117	89489.3	74948	951.347	21619.6	0.837508	-0.255826	0.309174	0.509798
HSP27	S78/S82	14649	13909	67010	24109	20627	158885	31856	67873.7	30446.5	78837.4	2.13064	1.09129	0.501376	0.299837
JNK1	T183/Y185	8001	6683	13841	14807	13697	10917	9508.33	13140.3	3809.63	2003.85	1.38198	0.466737	0.217696	0.662149
JNK2	T183/Y185	6343	4598	13803	11308	11017	16101	8248	12808.7	4889.25	2854.95	1.55294	0.635004	0.235432	0.628135
JNK3	T221/Y223	3901	5499	7787	8526	7336	12271	5729	9377.67	1953.18	2575.38	1.63688	0.710946	0.122227	0.912833
JNK pan	T183/Y185, T221/Y223	4041	6139	10047	8778	11715	14498	6742.33	11663.7	3048.12	2860.35	1.72992	0.790702	0.111042	0.954514
MKK3	S218/T222	8210	6756	4453	8937	10833	7328	6473	9032.67	1894.42	1754.46	1.39544	0.480717	0.161107	0.792885
MKK6	S207/T211	4866	5477	2032	9546	9468	4291	4125	7768.33	1838.16	3011.71	1.88323	0.913211	0.14821	0.829123
MSK2	S360	9963	10516	5087	12004	12866	9647	8522	11505.7	2987.62	1666.36	1.35011	0.433081	0.205395	0.687411
p38α	T180/Y182	10487	6935	23526	16358	12287	21412	13649.3	16685.7	8735.88	4571.32	1.22245	0.289779	0.62202	0.206196
p38β	T180/Y182	7326	5877	14272	13959	11340	17536	9158.33	14278.3	4487.44	3110.32	1.55905	0.640671	0.179656	0.745559
p38γ	T180/Y182	6675	5230	22886	14443	14152	20653	11597	16416	9803.22	3672.23	1.41554	0.501351	0.469913	0.327982
p38δ	T183/Y185	3657	8031	12154	15085	13447	22843	7947.33	17125	4249.12	5019.2	2.15481	1.10756	0.0729836	1.13677
p53	S46	3189	1381	5221	9030	13670	6052	3263.67	9584	1921.09	3839.1	2.93657	1.55413	0.0633028	1.19858
p70 S6 Kinase	T421/S424	2027	5176	1205	15651	13450	5458	2802.67	11519.7	2096.06	5363.67	4.11025	2.03923	0.0586866	1.23146
RSK1	S380	47028	43269	50713	102376	104831	79843	47003.3	95683.3	3722.06	13772.9	2.03567	1.0255	0.00410371	2.38682
RSK2	S386	6468	5869	1742	9017	7665	3569	4693	6750.33	2573.13	2836.84	1.43838	0.524448	0.40483	0.392727
TOR	S2448	8737	8954	12519	9336	8705	5611	10070	7884	2123.67	1993.6	0.78292	-0.353064	0.263492	0.579233
